# Supplementary material for: Cloning of the Soybean GmNHL1 Gene and Functional Analysis under Salt Stress
Source: Plants (Basel). 2023 Nov 16;12(22):3869. doi: 10.3390/plants12223869 (PMC10675494; doi:10.3390/plants12223869)
Supplement: Supplementary file 1 [file plants-12-03869-s001.zip]

Archive with 1 entries (1 files):
- plants-2695666-supplementary.pdf
